# Supplementary material for: TLR4 Signaling and Heme Oxygenase-1/Carbon Monoxide Pathway Crosstalk Induces Resiliency of Myeloma Plasma Cells to Bortezomib Treatment
Source: Antioxidants (Basel). 2022 Apr 12;11(4):767. doi: 10.3390/antiox11040767 (PMC9031632; doi:10.3390/antiox11040767)
Supplement: Supplementary file 1 [file antioxidants-11-00767-s001.zip]

Archive with 1 entries (1 files):
- antioxidants-1652539-supplementary.pdf
